# Supplementary material for: Transcriptome analysis reveals molecular signature and cell-type difference of Homo sapiens endothelial-to-mesenchymal transition
Source: G3 (Bethesda). 2023 Oct 20;13(12):jkad243. doi: 10.1093/g3journal/jkad243 (PMC10700110; doi:10.1093/g3journal/jkad243)
Supplement: jkad243_Supplementary_Data [file jkad243_supplementary_data.zip]

Archive with 2 entries (2 files):
- Supplemental_Material_G3-2023-404591.pdf
- Supplemental_Material_Legends_G3-2023-404591.docx
